# Supplementary material for: Association of Sport Participation and Calcium Intake with Bone Mineral Density in Children and Adolescents: A Cross-Sectional Study
Source: Children (Basel). 2026 Mar 6;13(3):375. doi: 10.3390/children13030375 (PMC13025829; doi:10.3390/children13030375)
Supplement: Supplementary file 1 [file children-13-00375-s001.zip]

Archive with 1 entries (1 files):
- children-4133994-supplementary.pdf
